# Supplementary material for: Attenuated crosstalk between urothelium and fibroblasts promotes ureteral stricture development
Source: Front Immunol. 2026 Mar 17;17:1786116. doi: 10.3389/fimmu.2026.1786116 (PMC13035763; doi:10.3389/fimmu.2026.1786116)
Supplement: Supplementary file 3 [file Table1.xlsx]

## Sheet: Sheet1
ID	Age (years)	Sex	Etiology	Location	Stricture Length (cm)
USG 1	57	Female	Recurrent calculi	Lower third of the ureter	8
USG 2	35	Female	Recurrent calculi	Lower third of the ureter	6
USG 3	33	Female	Ureteral stricture	Lower third of the ureter	3
USG 4	52	Male	Ureteral stricture	Lower third of the ureter	4
USG 5	50	Male	Ureteral stricture	Upper third of the ureter	2
USG 6	37	Female	Ureteral stricture	Upper third of the ureter	3
USG 7	68	Female	Iatrogenic injury	Lower third of the ureter	5
